# Supplementary material for: Selective Bacterial Colonization of the Murine Larynx in a Gnotobiotic Model
Source: Front Microbiol. 2020 Nov 4;11:594617. doi: 10.3389/fmicb.2020.594617 (PMC7676279; doi:10.3389/fmicb.2020.594617)
Supplement: Supplementary file 6 [file Table_1.XLSX]

## Sheet: Supp. Tab-1
Supplementary Table 1 | Quality metrics of MiSeq analysis
Total number of reads and read length before and after quality checking and trimming
Total # of raw reads before QC			2456591
Read length before QC (bp)			251
Total # of assigned reads after QC			1021385
Read length after QC (bp)			233
Total # of ASVs			465
Averge length of ASVs (bp)			430 ± 13
Assigned reads per group		Total # of reads	Average # of reads
ConvR		551564	29029 ± 9,451
	BOT	132639	42,272 ± 7,641
	ESO	159227	28,270 ± 8,491
	LAR	154832	29,878 ± 9,194
	TRA	104866	29,608 ± 9,546
ConvD		469821	26,101 ± 20,382
	BOT	192370	25,718 ± 19,717
	ESO	128513	25,134 ± 19,807
	LAR	92306	27,505 ± 21,745
	TRA	566632	26,418 ± 22,427
Normalization to 3000 reads per sample
