# Supplementary material for: Selective Bacterial Colonization of the Murine Larynx in a Gnotobiotic Model
Source: Front Microbiol. 2020 Nov 4;11:594617. doi: 10.3389/fmicb.2020.594617 (PMC7676279; doi:10.3389/fmicb.2020.594617)
Supplement: Supplementary file 7 [file Table_2.XLSX]

## Sheet: Sheet1
Supplementary Table 2 | The shared ASVs between ConvR and ConvD mice, accoungting for more than 70% of the total ASVs encompassing 16 genera.
ASV ID	Taxa levels
32244667bb3320bcc91c8d4b9c0362c7	k__Bacteria	p__Firmicutes	c__Bacilli	o__Lactobacillales	f__Streptococcaceae	g__Streptococcus	s__
8b21d4bca72a06b6eabef72574ae19ff	k__Bacteria	p__Proteobacteria	c__Gammaproteobacteria	o__Pseudomonadales	f__Moraxellaceae	g__Acinetobacter	s__rhizosphaerae
547f80f193a2881abc9f7026b92ad352	k__Bacteria	p__Firmicutes	c__Bacilli	o__Lactobacillales	f__Lactobacillaceae	g__Lactobacillus	s__
e66e7064f0ae03ce0762b64023cdbcf2	k__Bacteria	p__Firmicutes	c__Bacilli	o__Lactobacillales	f__Streptococcaceae	g__Streptococcus	s__
86892b48f1290a2879e1dc8250f9c8c5	k__Bacteria	p__Proteobacteria	c__Gammaproteobacteria	o__Xanthomonadales	f__Xanthomonadaceae	g__Stenotrophomonas	s__
ee4ee223d4a97bb75d34503cc063e95b	k__Bacteria	p__Proteobacteria	c__Betaproteobacteria	o__Burkholderiales	f__Comamonadaceae	g__Diaphorobacter	s__
de74448e084d7ccec6110432e6388df9	k__Bacteria	p__Bacteroidetes	c__Bacteroidia	o__Bacteroidales	f__S24-7	g__	s__
7e537c12b9af4d0e06d9c229f25d2176	k__Bacteria	p__Proteobacteria	c__Betaproteobacteria	o__Burkholderiales	f__Comamonadaceae	g__Delftia	s__
51785f676c5078cf57d1b03773140c3e	k__Bacteria	p__Firmicutes	c__Bacilli	o__Lactobacillales	f__Streptococcaceae	g__Streptococcus	s__
11e850a63e45cef89061839551887b34	k__Bacteria	p__Firmicutes	c__Bacilli	o__Lactobacillales	f__Streptococcaceae	g__Streptococcus	s__
99da3922686df311554ee8745c1f1b09	k__Bacteria	p__Firmicutes	c__Bacilli	o__Lactobacillales	f__Streptococcaceae	g__Streptococcus	s__
b3da3555cadd21fa9ee11c955ceefe6d	k__Bacteria	p__Proteobacteria	c__Gammaproteobacteria	o__Pseudomonadales	f__Moraxellaceae	g__Acinetobacter	s__guillouiae
89ad88b91e12fcce5d5790fd77000a57	k__Bacteria	p__Bacteroidetes	c__Flavobacteriia	o__Flavobacteriales	f__[Weeksellaceae]	g__Cloacibacterium	s__
317417b599706221bf86f8b852803572	k__Bacteria	p__Firmicutes	c__Bacilli	o__Lactobacillales	f__Streptococcaceae	g__Streptococcus	s__
317417b599706221bf86f8b852803572	k__Bacteria	p__Firmicutes	c__Bacilli	o__Lactobacillales	f__Streptococcaceae	g__Streptococcus	s__
fd3f0ad2379a32c7bf86a3133e5b1879	k__Bacteria	p__Firmicutes	c__Clostridia	o__Clostridiales	f__Ruminococcaceae	g__Oscillospira	s__
faa8ea404d105e4e8088a8f53ac0a0d2	k__Bacteria	p__Firmicutes	c__Bacilli	o__Lactobacillales	f__Lactobacillaceae	g__Lactobacillus	s__
7b361820964e8c6ced5aec81f54bcfea	k__Bacteria	p__Proteobacteria	c__Gammaproteobacteria	o__Pseudomonadales	f__Pseudomonadaceae	g__Pseudomonas	s__umsongensis
3351acc056e63b4c5d4a6d720396d108	k__Bacteria	p__Firmicutes	c__Bacilli	o__Lactobacillales	f__Streptococcaceae	g__Streptococcus	s__
0fb65b97cfcb0d59dfb10e73fc2e6e32	k__Bacteria	p__Firmicutes	c__Bacilli	o__Lactobacillales	f__Enterococcaceae	g__Enterococcus	s__casseliflavus
253a7230f2465f29a4f710bbbf490c22	k__Bacteria	p__Firmicutes	c__Bacilli	o__Bacillales	f__Bacillaceae	g__Bacillus	s__flexus
0aa6767415c3c1d08d147c80b16ec596	k__Bacteria	p__Proteobacteria	c__Gammaproteobacteria	o__Pseudomonadales	f__Moraxellaceae	g__Acinetobacter	s__lwoffii
1eaab7c6cbf1628d013539597c6d2e31	k__Bacteria	p__Firmicutes	c__Bacilli	o__Lactobacillales	f__Streptococcaceae	g__Streptococcus	s__
59790499afde1e540256a958e8457ab7	k__Bacteria	p__Firmicutes	c__Bacilli	o__Lactobacillales	f__Streptococcaceae	g__Streptococcus	s__
7c263a5af827a4df3d521982093466fd	k__Bacteria	p__Proteobacteria	c__Gammaproteobacteria	o__Pseudomonadales	f__Moraxellaceae	g__Acinetobacter	s__guillouiae
aa33dde152bb4e14b6a09b4de2ee4908	k__Bacteria	p__Firmicutes	c__Bacilli	o__Bacillales	f__Bacillaceae	g__Bacillus	s__flexus
ca6374769fb92382478104e1a1999735	k__Bacteria	p__Firmicutes	c__Bacilli	o__Lactobacillales	f__Lactobacillaceae	g__Lactobacillus	s__
24d821dddfbe031b81a44817e6d6a4c1	k__Bacteria	p__Proteobacteria	c__Gammaproteobacteria	o__Enterobacteriales	f__Enterobacteriaceae	g__Enterobacter
55cea1dcc86e10b108b9392c1d32db87	k__Bacteria	p__Bacteroidetes	c__Bacteroidia	o__Bacteroidales	f__S24-7	g__	s__
d0a152210e2ca09c67ee88a1b3a26ab3	k__Bacteria	p__Firmicutes	c__Clostridia	o__Clostridiales	f__Lachnospiraceae	g__	s__
b02a8d33d018119dedb2db15db887bfd	k__Bacteria	p__Actinobacteria	c__Actinobacteria	o__Actinomycetales	f__Propionibacteriaceae	g__Propionibacterium	s__acnes
1b87fafff1f5437c108466cf8e277c4f	k__Bacteria	p__Firmicutes	c__Bacilli	o__Lactobacillales	f__Streptococcaceae	g__Streptococcus	s__
08135439d312c5bdb27840a374c9fa92	k__Bacteria	p__Proteobacteria	c__Gammaproteobacteria	o__Pseudomonadales	f__Moraxellaceae	g__Acinetobacter	s__
68bcac10d7f822f89ca2f0eb490741c9	k__Bacteria	p__Firmicutes	c__Bacilli	o__Lactobacillales	f__Lactobacillaceae	g__Lactobacillus	s__
af8d8c5035e2e91ae2e5f55c67224a88	k__Bacteria	p__Firmicutes	c__Bacilli	o__Bacillales	f__Staphylococcaceae	g__Staphylococcus	s__sciuri
714b0378efe0b8744e24aa04b48008d3	k__Bacteria	p__Firmicutes	c__Bacilli	o__Bacillales	f__Bacillaceae	g__Bacillus	s__flexus
d33d84f90d2924040cf2eb66c7abe2fc	k__Bacteria	p__Firmicutes	c__Bacilli	o__Lactobacillales	f__Lactobacillaceae	g__Lactobacillus	s__
